# Supplementary material for: Cellulose metabolism in halo(natrono)archaea: a comparative genomics study
Source: Front Microbiol. 2023 Jun 1;14:1112247. doi: 10.3389/fmicb.2023.1112247 (PMC10267330; doi:10.3389/fmicb.2023.1112247)
Supplement: Supplementary file 1 [file Table_1.XLSX]

## Sheet: Table S1
Supplementary Table S1. Activities of enzymes participating in cellulose depolymerization and its affiliation to CAZy families
Activities (EC number)	CAZy family	Description
endoglucanase (3.2.1.4), beta-glucosidase (3.2.1.21), exo-beta-1,4-glucanase (3.2.1.74), cellobiohydrolase (3.2.1.91)	GH5	endoglucanase is the main activity of the family, many characterized enzymes
Endoglucanase (3.2.1.4), cellobiohydrolase (3.2.1.91)	GH6	endoglucanase is the major activities for prokaryotes, cellobiohydrolase – for eukaryotes
endoglucanase (3.2.1.4)	GH7	endoglucanase is the major activity; mostly eukaryotic proteins
endoglucanase (3.2.1.4)	GH8	endoglucanase is the major activity of the family
endoglucanase (3.2.1.4), exo-beta-1,4-glucanase (3.2.1.74), cellobiohydrolase (3.2.1.91)	GH9	endoglucanase is the major activity of the family
endoglucanase (3.2.1.4)	GH10	endoglucanase is side activity of broad specificity xylanase
endoglucanase (3.2.1.4)	GH12	endoglucanase is the major activity of the family
endoglucanase (3.2.1.4)	GH44	broad specificity: endoglucanases/mannanases/xyloglucanases
endoglucanase (3.2.1.4)	GH45	endoglucanase is the major activity of the family
endoglucanase (3.2.1.4), cellobiohydrolase (3.2.1.91)	GH48	two major activities, a few number of characterized enzymes
endoglucanase (3.2.1.4), cellobiohydrolase (3.2.1.91)	GH51	minor activities of the family
endoglucanase (3.2.1.4)	GH74	endoglucanase is the minor activity of the family
endoglucanase (3.2.1.4)	GH124	one characterized protein in the family
endoglucanase (3.2.1.4)	GH148	Probably, a side activity of glucomannases
beta-glucosidase (3.2.1.21), exo-beta-1,4-glucanase (3.2.1.74)	GH1	many different activities in the family
beta-glucosidase (3.2.1.21)	GH2	minor activity of the family
beta-glucosidase (3.2.1.21), exo-beta-1,4-glucanase (3.2.1.74)	GH3	beta-glucosidases is one of the major activities, exo-beta-1,4-glucanase activity is rare
beta-glucosidase (3.2.1.21)	GH30	many different activities in the family
beta-glucosidase (3.2.1.21), exo-beta-1,4-glucanase (3.2.1.74)	GH39	probably, side activities of multifunctional β-glycoside hydrolase
beta-glucosidase (3.2.1.21)	GH116	the major activity of the family, a few number of characterized enzymes
beta-glucosidase (3.2.1.21)	GH131	one beta-glucanase (with broad specificity) in the family
cellobiose phosphorylase (2.4.1.20)	GH94	one of the majorn activities in the family
cellulose monooxygenase, C1-hydroxylating (1.14.99.54), cellulose monooxygenase, C4-dehydrogenating (1.14.99.56)	AA9	major activities in the family
cellulose monooxygenase, C1-hydroxylating (1.14.99.54), cellulose monooxygenase, C4-dehydrogenating (1.14.99.56)	AA10	one of the major activities in the family
cellulose monooxygenase, C1-hydroxylating (1.14.99.54)	AA15	only few characterized enzymes with broad specificity
cellulose monooxygenase, C1-hydroxylating (1.14.99.54)	AA16	one characterized protein in the family
