# Supplementary material for: Cellulose metabolism in halo(natrono)archaea: a comparative genomics study
Source: Front Microbiol. 2023 Jun 1;14:1112247. doi: 10.3389/fmicb.2023.1112247 (PMC10267330; doi:10.3389/fmicb.2023.1112247)
Supplement: Supplementary file 2 [file Table_2.XLSX]

## Sheet: GH5 family
Supplementary Table S2a. PFAM domains of GH5 family enzymes found in 13 genomes of haloarchaea																				Supplementary Table S2a. PFAM domains of GH5 family enzymes found in 13 genomes of haloarchaea
HArcel1_2681813541		AArcel2_2642422534		AArcel5_2868148463		2531839487		HArcel2_2808606450		2654588040		AArcel1_2681813540		644736373		2667527389		2740891997		HArcel3_2867963358		2639762573		AArcel7_2808606451
2684478895		2642583233		2868148652		2533727840		2809242273		2656725703		2684475312		644971361		2667957849		2741426168		2867963359		2640044473		2809245875
2684478896		2642583235		2868148656		2533727905		2809243125		2656726387		2684475315		644973460		2667959938		2741426211		2867963360		2640044474		2809245879
2684478903		2642583237		2868148660		2533727907		2809243708		2656726388		2684475346		644973461		2667959939		2741426220		2867963364		2640044478		2809245880
2684478993*		2642583238		2868148661		2533727910		2809243710		2656726392		2684475347		644973466		2667959942		2741427552		2867963366		2640044480		2809245883
2684478994		2642583241		2868149996		2533727913		2809243713		2656726394		2684475350		644973467		2667959943				2867964608		2640044484		2809248349
2684478995		2642583242		2868150737		2533727914		2809243715		2656727600				644973468		2667959945
2684478997		2642583617		2868150738		2533728491		2809243717						644973469
2684479065		2642583622		2868150744		2533729392		2809243718						644973471
2684479275		2642583794		2868150745		2533731981		2809244620
2684479757		2642583797		2868150746
2684479824		2642583799		2868150748
2684479825		2642583800		2868150754
2684479860		2642583801		2868150756
2684479969		2642583808		2868150757
2684479982		2642583810		2868150762
2684480030		2642583811
2684480031		2642583812
2684480032		2642584955
2684480060
2684480184
2684480185
2684480587
2684480720
2684480747
2684480892
*-insignificant "Cellulase (glycosyl hydrolase family 5)" domain was found

## Sheet: GH9 family
Supplementary Table S2b. PFAM domains of GH9 family enzymes found in 13 genomes of haloarchaea																		Supplementary Table S2b. PFAM domains of GH9 family enzymes found in 13 genomes of haloarchaea
HArcel1_2681813541		AArcel2_2642422534		AArcel5_2868148463		2531839487		HArcel2_2808606450		2654588040		AArcel1_2681813540		644736373		2667527389		2740891997		HArcel3_2867963358		2639762573		AArcel7_2808606451
2684479859		2642583795		2868150111		2533728986		2809240342		2656726395		2684477561		644973472		2667958257		2741426619		2867967272		-	-	2809245115
2684479912		2642583796		2868150739		2533730378		2809241755																2809249439
2684480528		2642583804		2868150740
		2642584399		2868150750

## Sheet: GH10 family
Supplementary Table S2c. PFAM domains of GH10 family enzymes found in 13 genomes of haloarchaea
HArcel1_2681813541		AArcel2_2642422534		AArcel5_2868148463		2531839487		HArcel2_2808606450		2654588040		AArcel1_2681813540		644736373		2667527389		2740891997		HArcel3_2867963358		2639762573		AArcel7_2808606451
2684478901		2642581650		2868148659		2533727908		2809241734		2656725733		2684475348		644972052		2667958709		2741423865		2867963365		2640044198		2809245114
2684478902		2642582279		2868149061		2533727909		2809241735		2656726390		2684476377		644972174		2667958712		2741425626		2867963431		2640044476		2809245426
2684479276		2642583240		2868150871		2533730381		2809241736		2656726391		2684476378		644972540		2667958989		2741425628		2867963434		2640044481		2809245427
2684480722		2642584820		2868151844		2533730392		2809241737		2656727967		2684476379		644973464		2667959944		2741425629		2867963616		2640045043		2809245881
2684481123		2642584823		2868151864		2533730395		2809241739		2656727968		2684476382		644973465		2667960018		2741425640		2867965506		2640045044
		2642584841				2533730397		2809241741		2656728081		2684476383				2667960021		2741426216		2867965509
						2533730398		2809241752				2684477560				2667960250		2741426624		2867965778
						2533730399		2809243711								2667961531
						2533730400		2809243712
						2533732101		2809244759
