# Supplementary material for: Cellulose metabolism in halo(natrono)archaea: a comparative genomics study
Source: Front Microbiol. 2023 Jun 1;14:1112247. doi: 10.3389/fmicb.2023.1112247 (PMC10267330; doi:10.3389/fmicb.2023.1112247)
Supplement: Supplementary file 3 [file Table_3.XLSX]

## Sheet: AArcel1
Supplementary Table S3a. Transporters of strain AArcel1 involved in carbohydrate import
TCDB Transporter Superfamily	Function	Protein
2.A.	porter	2684475329
2.A.	porter	2684476204
2.A.	porter	2684477098
2.A.	porter	2684477281
2.A.	porter	2684473942
3.A.	solute-binding protein	2684473896
	permease component	2684473893
	permease component	2684473894
	ATP binding protein	2684473892
3.A.	solute-binding protein	2684474201
	permease component	2684474200
	permease component	2684474199
	ATP binding protein	2684474198
3.A.	solute-binding protein	2684474215
	permease component	2684474216
	permease component	2684474217
	ATP binding protein	2684474219
3.A.	solute-binding protein	2684474388
	permease component	2684474387
	permease component	2684474386
	ATP binding protein	2684474385
	ATP binding protein	2684474384
3.A.	solute-binding protein	2684475650
	permease component	2684475649
	permease component	2684475648
	ATP binding protein	2684475647
	ATP binding protein	2684475646
3.A.	solute-binding protein	2684475667
	permease component	2684475668
	permease component	2684475669
	ATP binding protein	2684475670
	ATP binding protein	2684475671
3.A.	solute-binding protein	2684476226
	permease component	2684476227
	permease component	2684476228
	ATP binding protein	2684476229
3.A.	solute-binding protein	2684476570
	permease component	2684476568
	permease component	2684476569
	ATP binding protein	2684476574
3.A.	solute-binding protein	2684476964
	permease component	2684476965
	permease component	2684476966
	ATP binding protein	2684476967
	ATP binding protein	2684476968
3.A.	solute-binding protein	2684476978
	permease component	2684476979
	permease component	2684476980
	ATP binding protein	2684476981
	ATP binding protein	2684476982
3.A.	solute-binding protein	2684477102
	permease component	2684477104
	permease component	-
	ATP binding protein	2684477103
3.A.	solute-binding protein	2684477120
	solute-binding protein	2684477126
	permease component	2684477127
	ATP binding protein	2684477128
3.A.	solute-binding protein	2684477174
	permease component	2684477175
	permease component	2684477176
	ATP binding protein	2684477177
3.A.	solute-binding protein	2684477186
	permease component	2684477185
	permease component	2684477184
	ATP binding protein	2684477183
	ATP binding protein	2684477182
3.A.	solute-binding protein	2684477231
	permease component	2684477232
	permease component	2684477233
	ATP binding protein	2684477234
	ATP binding protein	2684477235
3.A.	solute-binding protein	2684477272
	permease component	2684477273
	permease component	2684477274
	ATP binding protein	2684477275
3.A.	solute-binding protein	2684477355
	permease component	2684477356
	permease component	2684477357
	ATP binding protein	2684477353
3.A.	solute-binding protein	2684477464
	permease component	2684477465
	permease component	2684477466
	ATP binding protein	2684477467
3.A.	solute-binding protein	2684477793
	permease component	2684477791
	permease component	2684477792
	ATP binding protein	2684477796

## Sheet: AArcel2
Supplementary Table S3b. Transporters of strain AArcel2 involved in carbohydrate import
TCDB Transporter Superfamily	Function	Protein
2.A.	porter	2642582168
2.A.	porter	2642584675
2.A.	porter	2642584384
2.A.	porter	2642582399
2.A.	porter	2642583578
3.A.	solute-binding protein	2642581883
	permease component	2642581882
	permease component	2642581881
	ATP binding protein	2642581880
	ATP binding protein	2642581879
3.A.	solute-binding protein	2642583109
	permease component	2642583110
	permease component	2642583111
	ATP binding protein	2642583112
3.A.	solute-binding protein	2642583538
	permease component	2642583537
	permease component	2642583536
	ATP binding protein	2642583535
	ATP binding protein	2642583534
3.A.	solute-binding protein	2642584024
	permease component	2642584022
	permease component	2642584023
	ATP binding protein	2642584021
3.A.	solute-binding protein	2642584830
	permease component	2642584832
	permease component	-
	ATP binding protein	2642584828
	ATP binding protein	2642584827
3.A.	solute-binding protein	2642584856
	solute-binding protein	2642584854
	permease component	2642584853
	permease component	2642584852
	ATP binding protein	2642584851
3.A.	solute-binding protein	2642585021
	permease component	2642585022
	permease component	2642585023
	ATP binding protein	2642585024
	ATP binding protein	2642585025

## Sheet: AArcel5
Supplementary Table S3c. Transporters of strain AArcel5 involved in carbohydrate import
TCDB Transporter Superfamily	Function	Protein
2.A.	porter	2868151890
2.A.	porter	2868150267
2.A.	porter	2868150994
2.A.	porter	2868150125
2.A.	porter	2868151695
3.A.	solute-binding protein	2868149087
	permease component	2868149086
	permease component	2868149085
	ATP binding protein	2868149084
3.A.	solute-binding protein	2868149566
	permease component	2868149567
	permease component	2868149568
	ATP binding protein	2868149569
3.A.	solute-binding protein	2868149895
	permease component	2868149894
	permease component	2868149893
	ATP binding protein	2868149892
	ATP binding protein	2868149891
3.A.	solute-binding protein	2868150405
	permease component	2868150404
	permease component	2868150403
	ATP binding protein	2868150402
	ATP binding protein	2868150401
3.A.	solute-binding protein	2868151306
	permease component	2868151305
	permease component	2868151304
	ATP binding protein	2868151303
	ATP binding protein	2868151302
3.A.	solute-binding protein	2868151831
	solute-binding protein	2868151833
	permease component	2868151834
	permease component	2868151835
	ATP binding protein	2868151836
3.A.	solute-binding protein	2868152011
	permease component	2868152009
	permease component	2868152010
	ATP binding protein	-
3.A.	solute-binding protein	2868152111
	permease component	2868152110
	permease component	2868152109
	ATP binding protein	2868152108
	ATP binding protein	2868152107

## Sheet: AArcel7
Supplementary Table S3d. Transporters of strain AArcel7 involved in carbohydrate import
TCDB Transporter Superfamily	Function	Protein
2.A.	porter	2809248307
2.A.	porter	2809246838
2.A.	porter	2809247197
2.A.	porter	2809246096
2.A.	porter	2809247509
2.A.	porter	2809248746
2.A.	porter	2809248749
2.A.	porter	2809246548
2.A.	porter	2809247614
3.A.	solute-binding protein	2809245332
	permease component	2809245330
	permease component	2809245331
	ATP binding protein	2809245327
3.A.	solute-binding protein	2809245390
	permease component	2809245391
	permease component	2809245392
	ATP binding protein	2809245389
3.A.	solute-binding protein	2809245442
	permease component	2809245443
	permease component	2809245444
	ATP binding protein	2809245438
3.A.	solute-binding protein	2809245530
	permease component	2809245529
	permease component	2809245528
	ATP binding protein	2809245527
	ATP binding protein	2809245526
3.A.	solute-binding protein	2809245969
	permease component	2809245968
	permease component	-
	ATP binding protein	-
3.A.	solute-binding protein	2809245983
	permease component	2809245984
	permease component	2809245985
	ATP binding protein	2809245987
3.A.	solute-binding protein	2809246001
	permease component	2809246000
	permease component	-
	ATP binding protein	2809245999
3.A.	solute-binding protein	2809246017
	permease component	2809246015
	permease component	2809246014
	ATP binding protein	2809246016
3.A.	solute-binding protein	2809246027
	permease component	2809246025
	permease component	2809246026
	ATP binding protein	2809246024
3.A.	solute-binding protein	2809246285
	permease component	2809246287
	permease component	2809246288
	ATP binding protein	2809246289
3.A.	solute-binding protein	2809246713
	permease component	2809246712
	permease component	2809246711
	ATP binding protein	2809246710
	ATP binding protein	2809246709
3.A.	solute-binding protein	2809246898
	permease component	2809246900
	permease component	2809246901
	ATP binding protein	2809246902
3.A.	solute-binding protein	2809247428
	permease component	2809247429
	permease component	2809247430
	ATP binding protein	2809247431
3.A.	solute-binding protein	2809247513
	permease component	2809247514
	permease component	2809247515
	ATP binding protein	2809247516
3.A.	solute-binding protein	2809248344
	permease component	2809248343
	permease component	2809248342
	ATP binding protein	2809248340
3.A.	solute-binding protein	2809248356
	permease component	2809248354
	permease component	2809248355
	ATP binding protein	2809248352
3.A.	solute-binding protein	2809248359
	permease component	2809248360
	permease component	2809248361
	ATP binding protein	2809248362
3.A.	solute-binding protein	2809248443
	permease component	2809248441
	permease component	2809248440
	ATP binding protein	2809248439
	ATP binding protein	2809248438
3.A.	solute-binding protein	2809249043
	permease component	2809249044
	permease component	2809249045
	ATP binding protein	2809249046
	ATP binding protein	2809249047
3.A.	solute-binding protein	2809249237
	permease component	2809249234
	permease component	2809249233
	ATP binding protein	2809249236
	ATP binding protein	2809249235
3.A.	solute-binding protein	2809249292
	permease component	2809249293
	permease component	-
	ATP binding protein	2809249294
3.A.	solute-binding protein	2809249307
	permease component	2809249308
	permease component	2809249309
	ATP binding protein	2809249310
	ATP binding protein	2809249311
3.A.	solute-binding protein	2809249367
	solute-binding protein	2809249373
	permease component	2809249371
	permease component	2809249372
	ATP binding protein	2809249377
3.A.	solute-binding protein	2809249397
	permease component	2809249398
	permease component	2809249399
	ATP binding protein	2809249396
3.A.	solute-binding protein	2809249434
	permease component	2809249433
	permease component	-
	ATP binding protein	-
3.A.	solute-binding protein	2809249449
	permease component	2809249447
	permease component	2809249448
	ATP binding protein	2809249446

## Sheet: HArcel1
Supplementary Table S3e. Transporters of strain HArcel1 involved in carbohydrate import
TCDB Transporter Superfamily	Function	Protein
2.A.	porter	2684479311
2.A.	porter	2684478660
3.A.	solute-binding protein	2684480083
	permease component	2684480081
	permease component	2684480082
	ATP binding protein	2684480080
3.A.	solute-binding protein	2684480579
	permease component	2684480580
	permease component	2684480581
	ATP binding protein	2684480582

## Sheet: HArcel2
Supplementary Table S3f. Transporters of strain HArcel2 involved in carbohydrate import
TCDB Transporter Superfamily	Function	Protein
2.A.	porter	2809244449
2.A.	porter	2809241498
2.A.	porter	2809240593
2.A.	porter	2809241436
2.A.	porter	2809243873
3.A.	solute-binding protein	2809240152
	permease component	2809240153
	permease component	2809240154
	ATP binding protein	2809240155
3.A.	solute-binding protein	2809241066
	permease component	2809241064
	permease component	2809241065
	ATP binding protein	2809241063
3.A.	solute-binding protein	2809241711
	permease component	2809241712
	permease component	-
	ATP binding protein	2809241710
3.A.	solute-binding protein	2809241912
	permease component	2809241913
	permease component	2809241914
	ATP binding protein	2809241915
	ATP binding protein	2809241916
3.A.	solute-binding protein	2809242042
	permease component	2809242044
	permease component	-
	ATP binding protein	2809242043
3.A.	solute-binding protein	2809242239
	permease component	2809242242
	permease component	-
	ATP binding protein	2809242241
3.A.	solute-binding protein	2809242972
	permease component	2809242971
	permease component	2809242970
	ATP binding protein	2809242969
3.A.	solute-binding protein	2809243135
	permease component	2809243136
	permease component	2809243137
	ATP binding protein	2809243138
	ATP binding protein	2809243139
3.A.	solute-binding protein	2809243599
	permease component	2809243597
	permease component	2809243598
	ATP binding protein	2809243600
3.A.	solute-binding protein	2809244425
	solute-binding protein	2809244423
	permease component	2809244422
	permease component	2809244421
	ATP binding protein	2809244420
	ATP binding protein	2809244419
3.A.	solute-binding protein	2809244494
	permease component	2809244492
	permease component	2809244493
	ATP binding protein	2809244491
3.A.	solute-binding protein	2809244565
	permease component	2809244566
	permease component	2809244567
	ATP binding protein	2809244568
4.A.	phosphotransferase system enzyme I	2809243877

## Sheet: HArcel3
Supplementary Table S3g. Transporters of strain HArcel3 involved in carbohydrate import
TCDB Transporter Superfamily	Function	Protein
2.A.	porter	2867965490
2.A.	porter	2867963641
2.A.	porter	2867965135
2.A.	porter	2867965430
2.A.	porter	2867966587
2.A.	porter	2867965007
3.A.	solute-binding protein	2867963437
	permease component	2867963445
	permease component	2867963446
	ATP binding protein	2867963447
	ATP binding protein	2867963448
3.A.	solute-binding protein	2867964275
	permease component	2867964276
	permease component	2867964277
	ATP binding protein	2867964278
3.A.	solute-binding protein	2867964697
	permease component	2867964698
	permease component	2867964699
	ATP binding protein	2867964696
3.A.	solute-binding protein	2867965152
	permease component	2867965150
	permease component	2867965151
	ATP binding protein	2867965153
3.A.	solute-binding protein	2867965256
	permease component	2867965254
	permease component	2867965255
	ATP binding protein	2867965253
3.A.	solute-binding protein	2867965476
	permease component	2867965477
	permease component	2867965478
	ATP binding protein	2867965475
3.A.	solute-binding protein	2867965500
	permease component	2867965501
	permease component	2867965502
	ATP binding protein	-
3.A.	solute-binding protein	2867967149
	permease component	2867967147
	permease component	2867967148
	ATP binding protein	2867967151
